# Supplementary material for: ﻿Glaridoglanis verruciloba sp. nov., a new glyptosternine catfish (Siluriformes, Sisoridae) from the Zayul River in southeastern Tibet, China
Source: Zookeys. 2025 Dec 10;1262:289–301. doi: 10.3897/zookeys.1262.172819 (PMC12712639; doi:10.3897/zookeys.1262.172819)
Supplement: XML Treatment for Glaridoglanis verruciloba [file zookeys.1262.172819-treatment1.xml]

<!DOCTYPE tp:taxon-treatment
  PUBLIC "-//TaxonX//DTD Taxonomic Treatment Publishing DTD v0 20100105//EN" "tax-treatment-NSO.dtd">
<tp:taxon-treatment xmlns:tp="http://www.plazi.org/taxpub"><tp:treatment-meta><kwd-group><label>Taxon classification</label><kwd>
              <named-content content-type="kingdom">Animalia</named-content>
            </kwd><kwd>
              <named-content content-type="order">Siluriformes</named-content>
            </kwd><kwd>
              <named-content content-type="family">Sisoridae</named-content>
            </kwd></kwd-group><mixed-citation publication-type="journal"><person-group><name><surname>Gong</surname><given-names>Zheng</given-names></name><name><surname>Wang</surname><given-names>Huanshan</given-names></name><name><surname>Liu</surname><given-names>Yanchao</given-names></name><name><surname>Li</surname><given-names>Jianchuan</given-names></name></person-group><article-title>﻿<italic><tp:taxon-name><tp:taxon-name-part taxon-name-part-type="genus" reg="Glaridoglanis">Glaridoglanis</tp:taxon-name-part> <tp:taxon-name-part taxon-name-part-type="species" reg="verruciloba">verruciloba</tp:taxon-name-part></tp:taxon-name></italic> sp. nov., a new glyptosternine catfish (<tp:taxon-name><tp:taxon-name-part taxon-name-part-type="order">Siluriformes</tp:taxon-name-part></tp:taxon-name>, <tp:taxon-name><tp:taxon-name-part taxon-name-part-type="family">Sisoridae</tp:taxon-name-part></tp:taxon-name>) from the Zayul River in southeastern Tibet, China</article-title><source>Zookeys</source><day>10</day><month>12</month><year>2025</year><volume>1262</volume><fpage>289</fpage><lpage>301</lpage><pub-id pub-id-type="doi">10.3897/zookeys.1262.172819</pub-id></mixed-citation></tp:treatment-meta><tp:nomenclature><label>﻿</label><tp:taxon-name><object-id xmlns:xlink="http://www.w3.org/1999/xlink" content-type="arpha" xlink:type="simple">DB33DC45-6393-51F6-85AA-E8079AE7AB32</object-id>
            <tp:taxon-name-part taxon-name-part-type="genus" reg="Glaridoglanis">Glaridoglanis</tp:taxon-name-part>
            <tp:taxon-name-part taxon-name-part-type="species" reg="verruciloba">verruciloba</tp:taxon-name-part>
            <object-id xmlns:xlink="http://www.w3.org/1999/xlink" content-type="zoobank" xlink:type="simple">https://zoobank.org/CBAAE243-78F7-4A14-9ECA-9E2F43AF2A5D</object-id>
          </tp:taxon-name><tp:taxon-authority>Gong</tp:taxon-authority><tp:taxon-status xmlns:xlink="http://www.w3.org/1999/xlink" xlink:type="simple">sp. nov.</tp:taxon-status><xref ref-type="fig" rid="F2">Fig. 2</xref><xref ref-type="table" rid="T2">, Table 2</xref></tp:nomenclature><tp:treatment-sec sec-type="Chresonymy" id="SECID0EM5AE"><title>Chresonymy.</title><p><italic><tp:taxon-name><tp:taxon-name-part taxon-name-part-type="genus" reg="Glaridoglanis">Glaridoglanis</tp:taxon-name-part> <tp:taxon-name-part taxon-name-part-type="species" reg="andersonii">andersonii</tp:taxon-name-part></tp:taxon-name></italic> (non <xref ref-type="bibr" rid="B5">Day 1870</xref>): <xref ref-type="bibr" rid="B21">Wu et al. 1981</xref> (Zayul River, Zayul County, China); <xref ref-type="bibr" rid="B20">Wu and Wu 1991</xref> (Zayul River, Zayul County, China); <xref ref-type="bibr" rid="B24">Zhang et al. 1995</xref> (Zayul River, Zayul County, China); <xref ref-type="bibr" rid="B3">Chu and Mo 1999</xref> (partim, Zayul River, Zayul County, China).</p><fig id="F2" position="float" orientation="portrait"><object-id xmlns:xlink="http://www.w3.org/1999/xlink" content-type="doi" xlink:type="simple">10.3897/zookeys.1262.172819.figure2</object-id><object-id xmlns:xlink="http://www.w3.org/1999/xlink" content-type="arpha" xlink:type="simple">04C4BDF8-3D81-5DD4-BDC3-442A69125E69</object-id><label>Figure 2.</label><caption><p>Dorsal, lateral, and ventral views of <italic><tp:taxon-name><tp:taxon-name-part taxon-name-part-type="genus" reg="Glaridoglanis">Glaridoglanis</tp:taxon-name-part> <tp:taxon-name-part taxon-name-part-type="species" reg="verruciloba">verruciloba</tp:taxon-name-part></tp:taxon-name></italic>, holotype, <abbrev xmlns:xlink="http://www.w3.org/1999/xlink" xlink:title="Institute of Plateau Biology of Xizang Autonomous Region" id="ABBRID0EFAAG" xlink:type="simple">IPBX</abbrev> F202504001, 147.8 mm <abbrev xmlns:xlink="http://www.w3.org/1999/xlink" xlink:title="Standard length" id="ABBRID0EJAAG" xlink:type="simple">SL</abbrev>.</p></caption><graphic xmlns:xlink="http://www.w3.org/1999/xlink" xlink:href="zookeys-1262-289_article-172819__-g002.jpg" position="float" orientation="portrait" xlink:type="simple" id="oo_1489065.jpg"><uri content-type="original_file" xlink:type="simple">https://binary.pensoft.net/fig/1489065</uri></graphic></fig></tp:treatment-sec><tp:treatment-sec sec-type="type material" id="SECID0ESAAG"><title>Type material.</title><p><bold><italic>Holotype</italic></bold> • <abbrev xmlns:xlink="http://www.w3.org/1999/xlink" xlink:title="Institute of Plateau Biology of Xizang Autonomous Region" id="ABBRID0E4AAG" xlink:type="simple">IPBX</abbrev> F202504001, 147.8 mm <abbrev xmlns:xlink="http://www.w3.org/1999/xlink" xlink:title="Standard length" id="ABBRID0EBBAG" xlink:type="simple">SL</abbrev>; China, Xizang Autonomous Region, Zayul County, mountain stream flowing into Sangqu River, eastern branch of upper Zayul River; <named-content xmlns:xlink="http://www.w3.org/1999/xlink" content-type="dwc:verbatimCoordinates" xlink:type="simple"><named-content content-type="geo-json" specific-use="{&#34;type&#34;:&#34;Point&#34;,&#34;coordinates&#34;:[97.155814,28.594253]}" id="NCID0EIBAG" xlink:type="simple">28°35'39.31"N, 97°9'20.93"E</named-content></named-content>; 1736 m a.s.l.; Zheng Gong and Yanchao Liu leg.; April 2025. <bold><italic>Paratypes</italic></bold> • <abbrev xmlns:xlink="http://www.w3.org/1999/xlink" xlink:title="Institute of Plateau Biology of Xizang Autonomous Region" id="ABBRID0EQBAG" xlink:type="simple">IPBX</abbrev> F202504002, 1, 156.6 mm <abbrev xmlns:xlink="http://www.w3.org/1999/xlink" xlink:title="Standard length" id="ABBRID0EUBAG" xlink:type="simple">SL</abbrev>; data as for holotype • <abbrev xmlns:xlink="http://www.w3.org/1999/xlink" xlink:title="Institute of Plateau Biology of Xizang Autonomous Region" id="ABBRID0EYBAG" xlink:type="simple">IPBX</abbrev> F202504003–F202504006, 4; 106.7–149.8 mm <abbrev xmlns:xlink="http://www.w3.org/1999/xlink" xlink:title="Standard length" id="ABBRID0E3BAG" xlink:type="simple">SL</abbrev>; China, Xizang Autonomous Region, Zayul County, mountain stream flowing into Gongrigabu River, western branch of upper Zayul River; <named-content xmlns:xlink="http://www.w3.org/1999/xlink" content-type="dwc:verbatimCoordinates" xlink:type="simple"><named-content content-type="geo-json" specific-use="{&#34;type&#34;:&#34;Point&#34;,&#34;coordinates&#34;:[96.665161,28.900850]}" id="NCID0EDCAG" xlink:type="simple">28°54'3.06"N, 96°39'54.58"E</named-content></named-content>; 2016 m a.s.l.; Zheng Gong and Yanchao Liu leg.; April 2025.</p></tp:treatment-sec><tp:treatment-sec sec-type="diagnosis" id="SECID0EICAG"><title>Diagnosis.</title><p><italic><tp:taxon-name><tp:taxon-name-part taxon-name-part-type="genus" reg="Glaridoglanis">Glaridoglanis</tp:taxon-name-part> <tp:taxon-name-part taxon-name-part-type="species" reg="verruciloba">verruciloba</tp:taxon-name-part></tp:taxon-name></italic> sp. nov. can be distinguished from its two congeneric species by the following combination of characters: enlarged lower lip bearing 4–7 verruciform lobes on the central-posterior margin; anus close to the anal-fin origin; ventral surface at the base of maxillary barbels densely covered with striae; 11 branched pectoral-fin rays; 5–6 branched anal-fin rays; head relatively short (<abbrev xmlns:xlink="http://www.w3.org/1999/xlink" xlink:title="head length" id="ABBRID0EZCAG" xlink:type="simple">HL</abbrev> 19.1–21.7% of <abbrev xmlns:xlink="http://www.w3.org/1999/xlink" xlink:title="Standard length" id="ABBRID0E4CAG" xlink:type="simple">SL</abbrev>); and mandibular barbels relatively short (inner mandibular barbel length 13.9–17.7% and outer mandibular barbel length 29.1–36.4% of <abbrev xmlns:xlink="http://www.w3.org/1999/xlink" xlink:title="head length" id="ABBRID0EBDAG" xlink:type="simple">HL</abbrev>).</p></tp:treatment-sec><tp:treatment-sec sec-type="description" id="SECID0EFDAG"><title>Description.</title><p>Morphometric data as in Table <xref ref-type="table" rid="T2">2</xref>. Head and body greatly depressed. Dorsal profile rising gently and evenly from orbital margin to dorsal-fin origin, then sloping gradually to caudal peduncle; ventral profile nearly flat to the anal-fin base, then slightly ascending to caudal peduncle. Body depth at dorsal-fin origin 11.2–13.4% of <abbrev xmlns:xlink="http://www.w3.org/1999/xlink" xlink:title="Standard length" id="ABBRID0EPDAG" xlink:type="simple">SL</abbrev>, at anus 8.4–11.8% of <abbrev xmlns:xlink="http://www.w3.org/1999/xlink" xlink:title="Standard length" id="ABBRID0ETDAG" xlink:type="simple">SL</abbrev>. Caudal-peduncle depth 6.9–9.7% of <abbrev xmlns:xlink="http://www.w3.org/1999/xlink" xlink:title="Standard length" id="ABBRID0EXDAG" xlink:type="simple">SL</abbrev>. Head moderate in size. Snout rounded and flattened, 49.6–53.9% of <abbrev xmlns:xlink="http://www.w3.org/1999/xlink" xlink:title="head length" id="ABBRID0E2DAG" xlink:type="simple">HL</abbrev>. Rostral cap with a shallow groove; groove margins papillate. Eye small, located dorsolaterally, subcutaneous. Nostrils paired, located closer to the snout tip than to eye, separated by the nasal barbels. Barbels in four pairs. Nasal barbels moderately long, extending beyond posterior orbital margin. Maxillary barbels slightly flattened, ventral surface at the base densely covered with striae, connected to the lower lip by a skin flap, free only at short distal end; tip pointed, almost reaching the base of first pectoral-fin ray. Inner mandibular barbels short and slightly flattened. Outer mandibular barbels lateral to inner pair, slightly flattened, not reaching the base of first pectoral-fin ray.</p><table-wrap id="T2" position="float" orientation="portrait"><label>Table 2.</label><caption><p>Morphometric data for <italic><tp:taxon-name><tp:taxon-name-part taxon-name-part-type="genus" reg="Glaridoglanis">Glaridoglanis</tp:taxon-name-part> <tp:taxon-name-part taxon-name-part-type="species" reg="verruciloba">verruciloba</tp:taxon-name-part></tp:taxon-name></italic> sp. nov. and its closest congener, <italic><tp:taxon-name><tp:taxon-name-part taxon-name-part-type="genus" reg="Glaridoglanis">G.</tp:taxon-name-part> <tp:taxon-name-part taxon-name-part-type="species" reg="andersonii">andersonii</tp:taxon-name-part></tp:taxon-name></italic>. <italic>N</italic> = sample size, SD = standard deviation.</p></caption><table id="TID0ERUAG" rules="all"><tbody><tr><th rowspan="2" colspan="1"/><th rowspan="1" colspan="3"><italic><tp:taxon-name><tp:taxon-name-part taxon-name-part-type="genus" reg="Glaridoglanis">Glaridoglanis</tp:taxon-name-part> <tp:taxon-name-part taxon-name-part-type="species" reg="verruciloba">verruciloba</tp:taxon-name-part></tp:taxon-name></italic> sp. nov. (<italic>N</italic> = 6)</th><th rowspan="1" colspan="2"><italic><tp:taxon-name><tp:taxon-name-part taxon-name-part-type="genus" reg="Glaridoglanis">G.</tp:taxon-name-part> <tp:taxon-name-part taxon-name-part-type="species" reg="andersonii">andersonii</tp:taxon-name-part></tp:taxon-name></italic> (<italic>N</italic> = 6)</th></tr><tr><th rowspan="1" colspan="1">Holotype</th><th rowspan="1" colspan="1">Range</th><th rowspan="1" colspan="1">Mean ± SD</th><th rowspan="1" colspan="1">Range</th><th rowspan="1" colspan="1">Mean ± SD</th></tr><tr><th rowspan="1" colspan="1">Standard length (mm)</th><th rowspan="1" colspan="1">147.8</th><th rowspan="1" colspan="1">106.7–156.6</th><th rowspan="1" colspan="1">138.4±17.3</th><th rowspan="1" colspan="1">114.6–184.8</th><th rowspan="1" colspan="1">154.2±23.9</th></tr><tr><td rowspan="1" colspan="6">
                    <bold>Percent of standard length</bold>
                  </td></tr><tr><td rowspan="1" colspan="1">Body depth at dorsal-fin origin</td><td rowspan="1" colspan="1">11.8</td><td rowspan="1" colspan="1">11.2–13.4</td><td rowspan="1" colspan="1">12.4±0.8</td><td rowspan="1" colspan="1">9.8–11.8</td><td rowspan="1" colspan="1">10.5±0.7</td></tr><tr><td rowspan="1" colspan="1">Body depth at anus</td><td rowspan="1" colspan="1">9.0</td><td rowspan="1" colspan="1">8.4–11.8</td><td rowspan="1" colspan="1">9.7±1.1</td><td rowspan="1" colspan="1">8.5–9.9</td><td rowspan="1" colspan="1">9.2±0.5</td></tr><tr><td rowspan="1" colspan="1">Head length</td><td rowspan="1" colspan="1">19.1</td><td rowspan="1" colspan="1">19.1–21.7</td><td rowspan="1" colspan="1">20.8±0.9</td><td rowspan="1" colspan="1">22.2–24.2</td><td rowspan="1" colspan="1">22.8±0.4</td></tr><tr><td rowspan="1" colspan="1">Head depth</td><td rowspan="1" colspan="1">9.7</td><td rowspan="1" colspan="1">9.6–10.3</td><td rowspan="1" colspan="1">10.0±0.2</td><td rowspan="1" colspan="1">7.2–8.5</td><td rowspan="1" colspan="1">7.9±0.4</td></tr><tr><td rowspan="1" colspan="1">Head width</td><td rowspan="1" colspan="1">18.1</td><td rowspan="1" colspan="1">17.4–21.1</td><td rowspan="1" colspan="1">18.9±1.2</td><td rowspan="1" colspan="1">19.2–20.6</td><td rowspan="1" colspan="1">19.9±0.5</td></tr><tr><td rowspan="1" colspan="1">Predorsal length</td><td rowspan="1" colspan="1">29.1</td><td rowspan="1" colspan="1">28.8–30.5</td><td rowspan="1" colspan="1">29.3±0.6</td><td rowspan="1" colspan="1">31.2–32.6</td><td rowspan="1" colspan="1">31.9±0.5</td></tr><tr><td rowspan="1" colspan="1">Prepectoral length</td><td rowspan="1" colspan="1">12.8</td><td rowspan="1" colspan="1">12.8–16.7</td><td rowspan="1" colspan="1">14.9±1.3</td><td rowspan="1" colspan="1">14.9–16.5</td><td rowspan="1" colspan="1">15.8±0.5</td></tr><tr><td rowspan="1" colspan="1">Prepelvic length</td><td rowspan="1" colspan="1">40.4</td><td rowspan="1" colspan="1">40.4–42.4</td><td rowspan="1" colspan="1">41.3±0.6</td><td rowspan="1" colspan="1">42.3–46.5</td><td rowspan="1" colspan="1">44.9±1.5</td></tr><tr><td rowspan="1" colspan="1">Preanal length</td><td rowspan="1" colspan="1">72.0</td><td rowspan="1" colspan="1">70.5–74.0</td><td rowspan="1" colspan="1">72.1±1.4</td><td rowspan="1" colspan="1">72.7–74.4</td><td rowspan="1" colspan="1">73.5±0.6</td></tr><tr><td rowspan="1" colspan="1">Preadipose length</td><td rowspan="1" colspan="1">64.6</td><td rowspan="1" colspan="1">62.4–68.1</td><td rowspan="1" colspan="1">64.6±1.8</td><td rowspan="1" colspan="1">67.1–71.3</td><td rowspan="1" colspan="1">69.7±1.5</td></tr><tr><td rowspan="1" colspan="1">Dorsal-fin length</td><td rowspan="1" colspan="1">12.7</td><td rowspan="1" colspan="1">11.3–14.8</td><td rowspan="1" colspan="1">13.0±1.1</td><td rowspan="1" colspan="1">13.3–16.1</td><td rowspan="1" colspan="1">14.0±1.1</td></tr><tr><td rowspan="1" colspan="1">Pectoral-fin length</td><td rowspan="1" colspan="1">20.8</td><td rowspan="1" colspan="1">19.8–23.1</td><td rowspan="1" colspan="1">21.3±1.3</td><td rowspan="1" colspan="1">19.4–21.6</td><td rowspan="1" colspan="1">20.4±0.8</td></tr><tr><td rowspan="1" colspan="1">Pelvic-fin length</td><td rowspan="1" colspan="1">19.5</td><td rowspan="1" colspan="1">17.2–19.8</td><td rowspan="1" colspan="1">18.8±1.2</td><td rowspan="1" colspan="1">16.3–18.7</td><td rowspan="1" colspan="1">17.2±0.8</td></tr><tr><td rowspan="1" colspan="1">Anal-fin length</td><td rowspan="1" colspan="1">15.4</td><td rowspan="1" colspan="1">13.4–15.4</td><td rowspan="1" colspan="1">14.3±0.7</td><td rowspan="1" colspan="1">14.2–16.8</td><td rowspan="1" colspan="1">15.5±0.9</td></tr><tr><td rowspan="1" colspan="1">Caudal-fin length</td><td rowspan="1" colspan="1">11.8</td><td rowspan="1" colspan="1">11.4–15.2</td><td rowspan="1" colspan="1">13.4±1.3</td><td rowspan="1" colspan="1">10.1–14.6</td><td rowspan="1" colspan="1">12.3±1.5</td></tr><tr><td rowspan="1" colspan="1">Dorsal-fin base length</td><td rowspan="1" colspan="1">6.8</td><td rowspan="1" colspan="1">6.3–8.0</td><td rowspan="1" colspan="1">7.2±0.6</td><td rowspan="1" colspan="1">6.5–7.6</td><td rowspan="1" colspan="1">7.2±0.4</td></tr><tr><td rowspan="1" colspan="1">Pectoral-fin base length</td><td rowspan="1" colspan="1">9.7</td><td rowspan="1" colspan="1">8.9–9.9</td><td rowspan="1" colspan="1">9.4±0.4</td><td rowspan="1" colspan="1">8.6–9.9</td><td rowspan="1" colspan="1">9.2±0.5</td></tr><tr><td rowspan="1" colspan="1">Pelvic-fin base length</td><td rowspan="1" colspan="1">6.6</td><td rowspan="1" colspan="1">6.1–7.1</td><td rowspan="1" colspan="1">6.5±0.3</td><td rowspan="1" colspan="1">5.4–6.1</td><td rowspan="1" colspan="1">5.8±0.3</td></tr><tr><td rowspan="1" colspan="1">Anal-fin base length</td><td rowspan="1" colspan="1">8.1</td><td rowspan="1" colspan="1">7.4–8.8</td><td rowspan="1" colspan="1">7.9±0.5</td><td rowspan="1" colspan="1">7.8–9.3</td><td rowspan="1" colspan="1">8.6±0.6</td></tr><tr><td rowspan="1" colspan="1">Adipose-fin base length</td><td rowspan="1" colspan="1">28.1</td><td rowspan="1" colspan="1">24.8–29.5</td><td rowspan="1" colspan="1">27.6±1.7</td><td rowspan="1" colspan="1">23.3–29.9</td><td rowspan="1" colspan="1">26.1±2.4</td></tr><tr><td rowspan="1" colspan="1">Dorsal-to-adipose distance</td><td rowspan="1" colspan="1">28.1</td><td rowspan="1" colspan="1">23.6–30.1</td><td rowspan="1" colspan="1">27.6±2.1</td><td rowspan="1" colspan="1">26.5–34.3</td><td rowspan="1" colspan="1">30.7±2.5</td></tr><tr><td rowspan="1" colspan="1">Pectoral–pelvic distance</td><td rowspan="1" colspan="1">17.2</td><td rowspan="1" colspan="1">15.9–19.5</td><td rowspan="1" colspan="1">17.2±1.2</td><td rowspan="1" colspan="1">20.0–23.9</td><td rowspan="1" colspan="1">21.8±1.5</td></tr><tr><td rowspan="1" colspan="1">Pelvic to anal distance</td><td rowspan="1" colspan="1">24.0</td><td rowspan="1" colspan="1">21.6–25.1</td><td rowspan="1" colspan="1">23.4±1.5</td><td rowspan="1" colspan="1">21.2–23.7</td><td rowspan="1" colspan="1">22.5±0.9</td></tr><tr><td rowspan="1" colspan="1">Vent-anal-fin origin distance</td><td rowspan="1" colspan="1">2.8</td><td rowspan="1" colspan="1">1.7–2.8</td><td rowspan="1" colspan="1">2.3±0.3</td><td rowspan="1" colspan="1">2.7–4.1</td><td rowspan="1" colspan="1">3.2±0.5</td></tr><tr><td rowspan="1" colspan="1">Caudal-peduncle length</td><td rowspan="1" colspan="1">19.0</td><td rowspan="1" colspan="1">16.1–20.9</td><td rowspan="1" colspan="1">18.8±1.4</td><td rowspan="1" colspan="1">16.4–19.6</td><td rowspan="1" colspan="1">17.9±1.1</td></tr><tr><td rowspan="1" colspan="1">Caudal-peduncle depth</td><td rowspan="1" colspan="1">7.0</td><td rowspan="1" colspan="1">6.9–9.7</td><td rowspan="1" colspan="1">7.6±0.9</td><td rowspan="1" colspan="1">7.4–8.7</td><td rowspan="1" colspan="1">7.8±0.5</td></tr><tr><td rowspan="1" colspan="6">
                    <bold>Percent of head length</bold>
                  </td></tr><tr><td rowspan="1" colspan="1">Snout length</td><td rowspan="1" colspan="1">53.9</td><td rowspan="1" colspan="1">49.6–53.9</td><td rowspan="1" colspan="1">52.1±1.7</td><td rowspan="1" colspan="1">43.8–52.1</td><td rowspan="1" colspan="1">49.5±3.1</td></tr><tr><td rowspan="1" colspan="1">Mouth width</td><td rowspan="1" colspan="1">36.5</td><td rowspan="1" colspan="1">31.5–36.5</td><td rowspan="1" colspan="1">34.5±1.7</td><td rowspan="1" colspan="1">31.3–34.2</td><td rowspan="1" colspan="1">33.1±1.1</td></tr><tr><td rowspan="1" colspan="1">Interorbital distance</td><td rowspan="1" colspan="1">28.4</td><td rowspan="1" colspan="1">22.3–31.0</td><td rowspan="1" colspan="1">26.7±2.8</td><td rowspan="1" colspan="1">24.2–26.8</td><td rowspan="1" colspan="1">26.0±1.0</td></tr><tr><td rowspan="1" colspan="1">Eye diameter</td><td rowspan="1" colspan="1">5.3</td><td rowspan="1" colspan="1">4.8–7.3</td><td rowspan="1" colspan="1">6.0±0.8</td><td rowspan="1" colspan="1">4.5–6.0</td><td rowspan="1" colspan="1">5.3±0.6</td></tr><tr><td rowspan="1" colspan="1">Nasal barbel length</td><td rowspan="1" colspan="1">27.3</td><td rowspan="1" colspan="1">24.1–37.4</td><td rowspan="1" colspan="1">28.5±5.5</td><td rowspan="1" colspan="1">32.5–40.5</td><td rowspan="1" colspan="1">37.1±3.1</td></tr><tr><td rowspan="1" colspan="1">Maxillary barbel length</td><td rowspan="1" colspan="1">75.5</td><td rowspan="1" colspan="1">71.8–90.1</td><td rowspan="1" colspan="1">78.3±6.0</td><td rowspan="1" colspan="1">77.9–98.8</td><td rowspan="1" colspan="1">87.7±7.6</td></tr><tr><td rowspan="1" colspan="1">Inner mandibular barbel length</td><td rowspan="1" colspan="1">17.7</td><td rowspan="1" colspan="1">13.9–17.7</td><td rowspan="1" colspan="1">16.2±1.5</td><td rowspan="1" colspan="1">17.2–20.9</td><td rowspan="1" colspan="1">19.0±1.5</td></tr><tr><td rowspan="1" colspan="1">Outer mandibular barbel length</td><td rowspan="1" colspan="1">33.3</td><td rowspan="1" colspan="1">29.1–36.4</td><td rowspan="1" colspan="1">32.2±2.4</td><td rowspan="1" colspan="1">34.2–39.7</td><td rowspan="1" colspan="1">37.4±2.3</td></tr></tbody></table></table-wrap><p>Mouth inferior, gape width 31.5–36.5% of <abbrev xmlns:xlink="http://www.w3.org/1999/xlink" xlink:title="head length" id="ABBRID0ED3AG" xlink:type="simple">HL</abbrev>. Lips thick, fleshy, and papillate. Upper lip covered with tiny papillae; lower lip enlarged, with anastomosing rounded plaques, bearing 4–7 irregular verruciform lobes on the central-posterior margin. Postlabial groove interrupted. Mental region with a prominent median depression. Teeth embedded in skin, short, robust and chisel-shaped; similar in form on both jaws, but arranged in a single crescentic band on upper jaw and two well-separated triangular patches on lower jaw. Palate edentulous. Gill opening narrow, extending from the base of the first pectoral-fin ray to a position anterior and dorsal to the last pectoral-fin ray; posterior margin of the branchiostegal membrane forming a distinct boundary between cephalic and thoracic regions.</p><p>Dorsal fin without spine, with i,5 (1) or i,6 (5*) rays. Adipose fin with long base; anterior extremity at approximately midway between bases of pelvic and anal fins; posterior extremity separate from upper procurrent caudal-fin rays without incision. Pectoral fin enlarged and ovoid when expanded, with i,11 (6) rays; margin slightly concave; the first unbranched ray flattened, ventral surface with closely-arranged striae. Pelvic fin enlarged and ovoid when expanded, with i,5 (6) rays; the first unbranched ray flattened, ventral surface with closely-arranged striae; tip not reaching anus when adpressed. Anal fin with i,5 (1) or i,6 (5*) rays; posterior margin slightly concave; tip reaching approximately midway between anal-fin origin and caudal-fin base. Caudal fin nearly truncate when depressed, with i,14,i (1) or i,15,i (5*) rays. Chest and abdomen densely covered with minute papillae. Anus and urogenital openings located near the anal-fin origin.</p></tp:treatment-sec><tp:treatment-sec sec-type="Colouration" id="SECID0EI3AG"><title>Colouration.</title><p>In life, dorsal and lateral surfaces yellow brown; ventral surface pale pink; ventral surface of the first rays of pectoral and pelvic fins faintly pink; all fins with yellowish distal margins. In 70% ethanol, head and dorsum pale gray, ventral region dark yellow; dorsal, anal, and caudal fins yellowish gray; dorsal surfaces of pectoral and pelvic fins yellowish gray, ventral surfaces dark yellow.</p></tp:treatment-sec><tp:treatment-sec sec-type="distribution" id="SECID0EN3AG"><title>Distribution and habitat.</title><p>This species is presently known only from the Zayul River (= upper Lohit River) drainage, a tributary of the Brahmaputra River, south-eastern Tibet, China. It occurs mainly in mountain streams and is less frequently found in the river mainstem (Fig. <xref ref-type="fig" rid="F3">3</xref>). At the type locality during sampling period, the water temperature was 4.1–7.5 °C, the dissolved oxygen was 9.46–12.58 mg/L, and the pH was 7.86–8.32. Sympatric fishes mainly included <italic><tp:taxon-name><tp:taxon-name-part taxon-name-part-type="genus" reg="Creteuchiloglanis">Creteuchiloglanis</tp:taxon-name-part> <tp:taxon-name-part taxon-name-part-type="species" reg="kamengensis">kamengensis</tp:taxon-name-part></tp:taxon-name></italic> (Jayaram, 1966) and <italic><tp:taxon-name><tp:taxon-name-part taxon-name-part-type="genus" reg="Schizothorax">Schizothorax</tp:taxon-name-part> <tp:taxon-name-part taxon-name-part-type="species" reg="molesworthi">molesworthi</tp:taxon-name-part></tp:taxon-name></italic> Tsao, 1964.</p><fig id="F3" position="float" orientation="portrait"><object-id xmlns:xlink="http://www.w3.org/1999/xlink" content-type="doi" xlink:type="simple">10.3897/zookeys.1262.172819.figure3</object-id><object-id xmlns:xlink="http://www.w3.org/1999/xlink" content-type="arpha" xlink:type="simple">BCBA9E06-AA0A-5F70-8CD8-13F0B1FB461C</object-id><label>Figure 3.</label><caption><p>Type locality of <italic><tp:taxon-name><tp:taxon-name-part taxon-name-part-type="genus" reg="Glaridoglanis">Glaridoglanis</tp:taxon-name-part> <tp:taxon-name-part taxon-name-part-type="species" reg="verruciloba">verruciloba</tp:taxon-name-part></tp:taxon-name></italic> sp. nov.: a mountain stream flowing into the Sangqu River, the eastern branch of the upper Zayul River (upper left); paratype locality: a mountain stream flowing into the Gongrigabu River, the western branch of the upper Zayul River (right); the mainstem of Gongrigabu River (lower left); and a living specimen (approx. 140 mm <abbrev xmlns:xlink="http://www.w3.org/1999/xlink" xlink:title="Standard length" id="ABBRID0EA5AG" xlink:type="simple">SL</abbrev>) photographed in an aquarium.</p></caption><graphic xmlns:xlink="http://www.w3.org/1999/xlink" xlink:href="zookeys-1262-289_article-172819__-g003.jpg" position="float" orientation="portrait" xlink:type="simple" id="oo_1489066.jpg"><uri content-type="original_file" xlink:type="simple">https://binary.pensoft.net/fig/1489066</uri></graphic></fig></tp:treatment-sec><tp:treatment-sec sec-type="etymology" id="SECID0EJ5AG"><title>Etymology.</title><p>The specific epithet is derived from the Latin <italic>verruca</italic> (= wart) and <italic>lobus</italic> (= lobe), referring to the verruciform lobes on the central-posterior margin of lower lip. As <italic><tp:taxon-name><tp:taxon-name-part taxon-name-part-type="genus" reg="Glaridoglanis">Glaridoglanis</tp:taxon-name-part></tp:taxon-name></italic> is feminine (fide <xref ref-type="bibr" rid="B10">Kottelat 2013</xref>), the specific epithet is treated accordingly. The Chinese common name of this species is 疣叶凿齿鮡 (Yóu yè záo chǐ zhào), which literally means “wart-lobed chiseled-tooth catfish”.</p></tp:treatment-sec><tp:treatment-sec sec-type="Molecular phylogenetic analysis" id="SECID0E55AG"><title>Molecular phylogenetic analysis.</title><p>After alignment, 1138 bps of <abbrev xmlns:xlink="http://www.w3.org/1999/xlink" xlink:title="mitochondrial cytochrome b" id="ABBRID0EE6AG" xlink:type="simple">cyt b</abbrev> gene sequences were obtained from 28 species of the subfamily <tp:taxon-name><tp:taxon-name-part taxon-name-part-type="subfamily">Glyptosterninae</tp:taxon-name-part></tp:taxon-name> and two outgroup taxa for molecular phylogenetic analyses. Among these sites, 492 were variable and 463 were parsimony-informative. Within the genus <italic><tp:taxon-name><tp:taxon-name-part taxon-name-part-type="genus" reg="Glaridoglanis">Glaridoglanis</tp:taxon-name-part></tp:taxon-name></italic>, two haplotypes were detected from six individuals of <italic><tp:taxon-name><tp:taxon-name-part taxon-name-part-type="genus" reg="Glaridoglanis">G.</tp:taxon-name-part> <tp:taxon-name-part taxon-name-part-type="species" reg="verruciloba">verruciloba</tp:taxon-name-part></tp:taxon-name></italic> sp. nov., and a single haplotype was determined from six individuals of <italic><tp:taxon-name><tp:taxon-name-part taxon-name-part-type="genus" reg="Glaridoglanis">G.</tp:taxon-name-part> <tp:taxon-name-part taxon-name-part-type="species" reg="andersonii">andersonii</tp:taxon-name-part></tp:taxon-name></italic>. Phylogenetic tree reconstructed based on the <abbrev xmlns:xlink="http://www.w3.org/1999/xlink" xlink:title="Bayesian inference" id="ABBRID0EKABG" xlink:type="simple">BI</abbrev> and <abbrev xmlns:xlink="http://www.w3.org/1999/xlink" xlink:title="maximum-likelihood" id="ABBRID0EOABG" xlink:type="simple">ML</abbrev> methods yielded congruent topologies; therefore, only the <abbrev xmlns:xlink="http://www.w3.org/1999/xlink" xlink:title="maximum-likelihood" id="ABBRID0ESABG" xlink:type="simple">ML</abbrev> tree was presented, with posterior probabilities from <abbrev xmlns:xlink="http://www.w3.org/1999/xlink" xlink:title="Bayesian inference" id="ABBRID0EWABG" xlink:type="simple">BI</abbrev> method and bootstrap values from <abbrev xmlns:xlink="http://www.w3.org/1999/xlink" xlink:title="maximum-likelihood" id="ABBRID0E1ABG" xlink:type="simple">ML</abbrev> method indicated at the nodes (Fig. <xref ref-type="fig" rid="F4">4</xref>). The resulting topology strongly supported the monophyly of <italic><tp:taxon-name><tp:taxon-name-part taxon-name-part-type="genus" reg="Glaridoglanis">Glaridoglanis</tp:taxon-name-part></tp:taxon-name></italic>, with each of its two species forming well-supported clade. Further, the genus <italic><tp:taxon-name><tp:taxon-name-part taxon-name-part-type="genus" reg="Glaridoglanis">Glaridoglanis</tp:taxon-name-part></tp:taxon-name></italic>, together with <italic><tp:taxon-name><tp:taxon-name-part taxon-name-part-type="genus" reg="Parachiloglanis">Parachiloglanis</tp:taxon-name-part></tp:taxon-name></italic>, was resolved as a relatively basal lineage within the glyptosternine catfishes, although this relationship was weakly supported. Pairwise genetic distance based on the <abbrev xmlns:xlink="http://www.w3.org/1999/xlink" xlink:title="Kimura-2-parameter" id="ABBRID0EXBBG" xlink:type="simple">K2P</abbrev> model demonstrated a 3.1% sequence divergence between the two <italic><tp:taxon-name><tp:taxon-name-part taxon-name-part-type="genus" reg="Glaridoglanis">Glaridoglanis</tp:taxon-name-part></tp:taxon-name></italic> species, while divergences between <italic><tp:taxon-name><tp:taxon-name-part taxon-name-part-type="genus" reg="Glaridoglanis">G.</tp:taxon-name-part> <tp:taxon-name-part taxon-name-part-type="species" reg="verruciloba">verruciloba</tp:taxon-name-part></tp:taxon-name></italic> and other glyptosternine catfishes were summarized in Suppl. material <xref ref-type="supplementary-material" rid="S1">1</xref>.</p><fig id="F4" position="float" orientation="portrait"><object-id xmlns:xlink="http://www.w3.org/1999/xlink" content-type="doi" xlink:type="simple">10.3897/zookeys.1262.172819.figure4</object-id><object-id xmlns:xlink="http://www.w3.org/1999/xlink" content-type="arpha" xlink:type="simple">4CCDECBA-FE3D-5383-9E73-F58F4CE65B53</object-id><label>Figure 4.</label><caption><p>Phylogenetic tree of 28 glyptosternine catfishes inferred from mitochondrial cytochrome b gene sequences. Numbers on nodes before and after slash (/) represent posterior probabilities of Bayesian inference method and bootstrap values of maximum-likelihood method, respectively.</p></caption><graphic xmlns:xlink="http://www.w3.org/1999/xlink" xlink:href="zookeys-1262-289_article-172819__-g004.jpg" position="float" orientation="portrait" xlink:type="simple" id="oo_1489067.jpg"><uri content-type="original_file" xlink:type="simple">https://binary.pensoft.net/fig/1489067</uri></graphic></fig></tp:treatment-sec><tp:treatment-sec><!--Section generated to contain objects referenced in tp:taxon-treatment.--><supplementary-material xmlns:xlink="http://www.w3.org/1999/xlink" id="S1" position="float" orientation="portrait" xlink:type="simple"><object-id content-type="doi" xlink:type="simple">10.3897/zookeys.1262.172819.suppl1</object-id><object-id content-type="arpha" xlink:type="simple">451E4A2A-15B1-52C4-BBCB-75A7809DA355</object-id><label>Supplementary material 1</label><caption><p>Kimura 2-parameter genetic distances (%, below the diagonal) and standard errors (%, above the diagonal) among 28 glyptosternine catfishes derived from mitochondrial cytochrome b gene sequences.</p></caption><statement content-type="dataType"><label>Data type</label><p>docx</p></statement><media xlink:href="zookeys-1262-289_article-172819__-s001.docx" mimetype="application" mime-subtype="vnd.openxmlformats-officedocument.wordprocessingml.document" position="float" orientation="portrait" xlink:type="simple" id="oo_1489069.docx"><uri content-type="original_file" xlink:type="simple">https://binary.pensoft.net/file/1489069</uri></media><permissions><license xlink:type="simple"><license-p>This dataset is made available under the Open Database License (http://opendatacommons.org/licenses/odbl/1.0/). The Open Database License (ODbL) is a license agreement intended to allow users to freely share, modify, and use this Dataset while maintaining this same freedom for others, provided that the original source and author(s) are credited.</license-p></license></permissions><attrib specific-use="authors">Zheng Gong, Huanshan Wang, Yanchao Liu, Jianchuan Li</attrib></supplementary-material></tp:treatment-sec><ref-list><ref id="B5"><mixed-citation xmlns:xlink="http://www.w3.org/1999/xlink" xlink:type="simple"><person-group><name name-style="western"><surname>Day</surname><given-names>F</given-names></name></person-group> (<year>1870</year>) <article-title>Remarks on some of the fishes in the Calcutta Museum.—Part I.</article-title><source>Proceedings of the Zoological Society of London</source><volume>1869</volume>: <fpage>511</fpage>–<lpage>527</lpage>. <ext-link xlink:href="10.1111/j.1469-7998.1869.tb07362.x" ext-link-type="doi" xlink:type="simple">https://doi.org/10.1111/j.1469-7998.1869.tb07362.x</ext-link></mixed-citation></ref><ref id="B21"><mixed-citation xmlns:xlink="http://www.w3.org/1999/xlink" xlink:type="simple"><person-group><name name-style="western"><surname>Wu</surname><given-names>X</given-names></name><name name-style="western"><surname>He</surname><given-names>M</given-names></name><name name-style="western"><surname>Chu</surname><given-names>X</given-names></name></person-group> (<year>1981</year>) <article-title>On the fishes of <tp:taxon-name><tp:taxon-name-part taxon-name-part-type="family">Sisoridae</tp:taxon-name-part></tp:taxon-name> from the region of Xizang.</article-title><source>Oceanologia et Limnologia Sinica</source><volume>12</volume>(<issue>1</issue>): <fpage>74</fpage>–<lpage>79</lpage>.</mixed-citation></ref><ref id="B20"><mixed-citation xmlns:xlink="http://www.w3.org/1999/xlink" xlink:type="simple"><person-group><name name-style="western"><surname>Wu</surname><given-names>Y</given-names></name><name name-style="western"><surname>Wu</surname><given-names>C</given-names></name></person-group> (<year>1991</year>) The Fishes of the Qinghai-Xizang Plateau. Sichuan Publishing House of Science and Technology, Chengdu, 554–556.</mixed-citation></ref><ref id="B24"><mixed-citation xmlns:xlink="http://www.w3.org/1999/xlink" xlink:type="simple"><person-group><name name-style="western"><surname>Zhang</surname><given-names>C</given-names></name><name name-style="western"><surname>Cai</surname><given-names>B</given-names></name><name name-style="western"><surname>Xu</surname><given-names>T</given-names></name></person-group> (<year>1995</year>) Fishes and Fish Resources in Xizang, China. China Agriculture Press, Beijing, 140–141.</mixed-citation></ref><ref id="B3"><mixed-citation xmlns:xlink="http://www.w3.org/1999/xlink" xlink:type="simple"><person-group><name name-style="western"><surname>Chu</surname><given-names>X</given-names></name><name name-style="western"><surname>Mo</surname><given-names>T</given-names></name></person-group> (<year>1999</year>) <article-title><tp:taxon-name><tp:taxon-name-part taxon-name-part-type="family">Sisoridae</tp:taxon-name-part></tp:taxon-name>.</article-title> In: <person-group><name name-style="western"><surname>Chu</surname><given-names>X</given-names></name><name name-style="western"><surname>Zheng</surname><given-names>B</given-names></name><name name-style="western"><surname>Dai</surname><given-names>D</given-names></name></person-group> (<role>Eds</role>) <issue-title>Fauna Sinica: Osteichthyes: Siluriformes.</issue-title><source>Science Press, Beijing</source>, <fpage>172</fpage>–<lpage>174</lpage>.</mixed-citation></ref><ref id="B10"><mixed-citation xmlns:xlink="http://www.w3.org/1999/xlink" xlink:type="simple"><person-group><name name-style="western"><surname>Kottelat</surname><given-names>M</given-names></name></person-group> (<year>2013</year>) The fishes of the inland waters of southeast Asia: A catalogue and core bibliography of the fishes known to occur in freshwaters, mangroves and estuaries. The Raffles Bulletin of Zoology. Supplement 27: e223.</mixed-citation></ref></ref-list></tp:taxon-treatment>
